# Supplementary material for: The First Cold Atmospheric Plasma Phase I Clinical Trial for the Treatment of Advanced Solid Tumors: A Novel Treatment Arm for Cancer
Source: Cancers (Basel). 2023 Jul 20;15(14):3688. doi: 10.3390/cancers15143688 (PMC10378184; doi:10.3390/cancers15143688)
Supplement: Supplementary file 1 [file cancers-15-03688-s001.zip]

Archive with 2 entries (2 files):
- Supplementary Figures_Final.pdf
- Western Blot image source file.xlsx
