# Supplementary material for: The First Cold Atmospheric Plasma Phase I Clinical Trial for the Treatment of Advanced Solid Tumors: A Novel Treatment Arm for Cancer
Source: Cancers (Basel). 2023 Jul 20;15(14):3688. doi: 10.3390/cancers15143688 (PMC10378184; doi:10.3390/cancers15143688)
Supplement: Supplementary file 1 [file cancers-15-03688-s001.zip › Western Blot image source file.xlsx]

## Sheet: BAD
Code on the Gel			Norm. Vol. (Int)			%Norm. Vol. (Int)
1	Sample code	Sample	Gel 1	Gel 2	Gel 3	Gel 1	Gel 2	Gel 3	Mean	SEM	t Test				Mean	SEM	t Test
	S0001	UT	274404	12693752	11902064	100	100	100	100	0	0.000825587		S0001	UT	100	0	0.000825587
2		TT	9653	5010698	1500434	3.51781	39.4737	12.6065	18.5327	10.7942				TT	18.5327	10.7942	0
	S0002	UT											S0002	UT	0	0	0
3		TT												TT	0	0	0
	S0003	UT											S0003	UT	0	0	0
4		TT												TT	0	0	0
	S0004	UT	15541	37366450	11828601	100	100	100	100	0	0.0969644		S0004	UT	100	0	0.0969644
5		TT	57205	41642665	21237395	368.091	111.444	179.543	219.693	76.7592				TT	219.693	76.7592	0
	S0005	UT											S0005	UT	0	0	0
6		TT												TT	0	0	0
	R0002	UT	59027	1309442	5882998	100	100	100	100	0	0.00042491		R0002	UT	100	0	0.00042491
7		TT	7388	114451	193479	12.5163	8.74044	3.28878	8.18184	2.67836				TT	8.18184	2.67836	0
	R0003	UT	48983	174927	2629384	100	100	100	100	0	0.0289864		R0003	UT	100	0	0.0289864
8		TT	275523	8426657	36393900	562.487	4817.24	1384.12	2254.62	1303.08				TT	2254.62	1303.08	0
	R0004	UT	174064	3010571	17309976	100	100	100	100	0	0.00154417		R0004	UT	100	0	0.00154417
9		TT	127565	2550674	13176300	73.2863	84.7239	76.1197	78.0433	3.439				TT	78.0433	3.439	0
	R0005	UT	2521										R0005	UT	0	0	0
10		TT	6358											TT	0	0	0
	R0007	UT	48448	409087	3039225	100	100	100	100	0	0.327836		R0007	UT	100	0	0.327836
11		TT	33899	846720	2599756	69.9699	206.978	85.5401	120.829	43.3082				TT	120.829	43.3082	0
	R0008	UT	305805	158175	255990	100	100	100	100	0	0.00412442		R0008	UT	100	0	0.00412442
12		TT	990729	782196	1484849	323.974	494.513	580.042	466.176	75.266				TT	466.176	75.266	0
	R0009	UT	13399875	17196300	21848352	100	100	100	100	0	0.0056984		R0009	UT	100	0	0.0056984
13		TT	23400557	24069785	42244450	174.633	139.971	193.353	169.319	15.6375				TT	169.319	15.6375	0
	R0011	UT	2532805	3048978	3350959								R0011	UT	0	0	0
14		TT	164353											TT	0	0	0
	R0010	UT	2079164	1590417	4839283	100	100	100	100	0	0.108623		R0010	UT	100	0	0.108623
15		TT	1823747	2462376	9491401	87.7154	154.826	196.132	146.225	31.5914				TT	146.225	31.5914	0
	R0012	UT	410291	45372	1151628	100	100	100	100	0	0.0191279		R0012	UT	100	0	0.0191279
16		TT	3146259	1035241	14991541	766.836	2281.67	1301.77	1450.09	443.54				TT	1450.09	443.54	0
	R0013	UT	422600	115971	930332	100	100	100	100	0	0.0860245		R0013	UT	100	0	0.0860245
17		TT	883234	281111	7390017	209	242.398	794.342	415.247	189.793				TT	415.247	189.793	0
	R0014	UT											R0014	UT	0	0	0
18		TT												TT	0	0	0
	R0016	UT	1319857	420929	16118490	100	100	100	100	0	0.339961		R0016	UT	100	0	0.339961
19		TT	1330378	958200	7078528	100.797	227.639	43.9156	124.117	54.3031				TT	124.117	54.3031	0
	R0017	UT	449255	173302	2639464	100	100	100	100	0	0.0170926		R0017	UT	100	0	0.0170926
20		TT	921647	716461	24570729	205.15	413.418	930.898	516.489	215.751				TT	516.489	215.751	0
	R0018	UT											R0018	UT	0	0	0
		TT

## Sheet: BCL2
			Norm. Vol. (Int)			%Norm. Vol. (Int)
Code on the Gel	Sample code	Sample	Gel 1	Gel 2	Gel 3	Gel 1	Gel 2	Gel 3	Mean	SEM	t Test				Mean	SEM	t Test
1	S0001	UT	1476553	3725580	10091120	100	100	100	100	0	0.000109495		S0001	UT	100	0	0.000109495
		TT	19427	929577	1007917	1.3157	24.9512	9.98816	12.085	6.90306				TT	12.085	6.90306	0
2	S0002	UT											S0002	UT	0	0	0
		TT												TT	0	0	0
3	S0003	UT											S0003	UT	0	0	0
		TT												TT	0	0	0
4	S0004	UT											S0004	UT	0	0	0
		TT												TT	0	0	0
5	S0005	UT											S0005	UT	0	0	0
		TT												TT	0	0	0
6	R0002	UT											R0002	UT	0	0	0
		TT												TT	0	0	0
7	R0003	UT	621125	727261	7723341	100	100	100	100	0	0.238292		R0003	UT	100	0	0.238292
		TT	4605539	3535428	4750213	741.483	486.129	61.5046	429.706	198.31				TT	429.706	198.31	0
8	R0004	UT											R0004	UT	0	0	0
		TT												TT	0	0	0
9	R0005	UT											R0005	UT	0	0	0
		TT												TT	0	0	0
10	R0007	UT											R0007	UT	0	0	0
		TT												TT	0	0	0
11	R0008	UT	111595	185240		100	100	100	100	0	0.118644		R0008	UT	100	0	0.118644
		TT	686782	424241		615.424	229.022		615.424	193.201				TT	615.424	193.201	0
12	R0009	UT	5259589	4189117	11217785	100	100	100	100	0	0.0129551		R0009	UT	100	0	0.0129551
		TT	9164589	6267189	18737158	174.245	149.606	167.031	163.628	7.31336				TT	163.628	7.31336	0
13	R0011	UT	1685830	1006449	1129025	100	100	100	100	0	0.0621504		R0011	UT	100	0	0.0621504
		TT	1106513	159876	60496	65.6361	15.8852	5.35825	28.9598	18.5882				TT	28.9598	18.5882	0
14	R0010	UT	4876157	1840948	11553910	100	100	100	100	0	0.0436101		R0010	UT	100	0	0.0436101
		TT	7488926	2305723	17846229	153.583	125.247	154.461	144.43	9.59502				TT	144.43	9.59502	0
15	R0012	UT											R0012	UT	0	0	0
		TT												TT	0	0	0
16	R0013	UT											R0013	UT	0	0	0
		TT												TT	0	0	0
17	R0014	UT	1801550	382544	747147	100	100	100	100	0	0.0474004		R0014	UT	100	0	0.0474004
		TT	2269821	429559	959477	125.993	112.29	128.419	122.234	5.02096				TT	122.234	5.02096	0
18	R0016	UT											R0016	UT	0	0	0
		TT												TT	0	0	0
19	R0017	UT											R0017	UT	0	0	0
		TT												TT	0	0	0
20	R0018	UT	165600	58709	1824439	100	100	100	100	0	0.210252		R0018	UT	100	0	0.210252
		TT	4164815	676781	4398118	2514.98	1152.77	241.067	1302.94	660.704				TT	1302.94	660.704	0

## Sheet: PUMA
			Norm. Vol. (Int)					%Norm. Vol. (Int)
Code on the Gel	Sample code	Sample	Gel 1	Gel 2	Gel 3	Gel 4	Gel 5	Gel 1	Gel 2	Gel 3	Gel 4	Gel 5	Mean	SEM	t Test				Mean	SEM	t Test
1	S0001	UT	3993923	3334546	953586	21119192	23295312	100	100	100	100	100	100	0	2.73365e-16		S0001	UT	100	0	2.73365e-16
		TT	39886	112282	73775	170637	380056	0.998667	3.36723	7.73659	0.807971	1.63147	2.90839	1.28863				TT	2.90839	1.28863	0
2	S0002	UT		72547		68818	808486		100		100	100	100	0	0.138893		S0002	UT	100	0	0.138893
		TT		373670		2512636	2002781		515.073		3651.13	247.72	1471.31	1092.64				TT	1471.31	1092.64	0
3	S0003	UT															S0003	UT	0	0	0
		TT																TT	0	0	0
4	S0004	UT															S0004	UT	0	0	0
		TT																TT	0	0	0
5	S0005	UT															S0005	UT	0	0	0
		TT																TT	0	0	0
6	R0002	UT				6281640	2469960										R0002	UT	0	0	0
		TT				610305	201569											TT	0	0	0
7	R0003	UT	18299770	43476926	37573260	135634459	38628287	100	100	100	100	100	100	0	0.425265		R0003	UT	100	0	0.425265
		TT	15063909	77698060	11275733	85152104	48581459	82.3175	178.711	30.01	62.7806	125.767	95.9171	25.8578				TT	95.9171	25.8578	0
8	R0004	UT	2716833	10529146	1011585	6601486	5345680	100	100	100	100	100	100	0	7.72053e-05		R0004	UT	100	0	7.72053e-05
		TT	1914327	5045927	260670	5146600	1755727	70.4617	47.9234	25.7685	77.9612	32.8438	50.9917	10.2015				TT	50.9917	10.2015	0
9	R0005	UT															R0005	UT	0	0	0
		TT																TT	0	0	0
10	R0007	UT	443643	793849	300871	4125094	1289852	100	100	100	100	100	100	0	0.00461151		R0007	UT	100	0	0.00461151
		TT	1074836	1793687	1793687	6349263	3743784	242.275	225.948	596.165	153.918	290.249	301.711	76.7951				TT	301.711	76.7951	0
11	R0008	UT			53820	257992	467475										R0008	UT	0	0	0
		TT			263361	1057925	1148876											TT	0	0	0
12	R0009	UT	590135	529659	604826	5154284	591732	100	100	100	100	100	100	0	0.0335104		R0009	UT	100	0	0.0335104
		TT	593163	903838	857133	8121903	2621132	100.513	170.645	141.716	157.576	442.959	202.682	61.2166				TT	202.682	61.2166	0
13	R0011	UT				1093772	2793641										R0011	UT	0	0	0
		TT				88703	166346											TT	0	0	0
14	R0010	UT	2464309	4622714	3898582	36109048	8266400	100	100	100	100	100	100	0	7.37712e-05		R0010	UT	100	0	7.37712e-05
		TT	3706528	7549869	7549869	47890514	11013181	150.408	163.321	193.657	132.627	133.228	154.648	11.3106				TT	154.648	11.3106	0
15	R0012	UT															R0012	UT	0	0	0
		TT																TT	0	0	0
16	R0013	UT				254014	388850										R0013	UT	0	0	0
		TT				2698209	2714726											TT	0	0	0
17	R0014	UT															R0014	UT	0	0	0
		TT																TT	0	0	0
18	R0016	UT															R0016	UT	0	0	0
		TT																TT	0	0	0
19	R0017	UT					215616										R0017	UT	0	0	0
		TT					1895639											TT	0	0	0
20	R0018	UT		74026	734771	1718172	1697196		100	100	100	100	100	0	0.00132914		R0018	UT	100	0	0.00132914
		TT		1197433	3037556	13768212	15346617		1617.58	413.402	801.329	904.234	934.137	251.13				TT	934.137	251.13	0

## Sheet: BID
			Norm. Vol. (Int)			%Norm. Vol. (Int)
	Sample code	Sample	Gel 1	Gel 2	Gel 3	Gel 1	Gel 2	Gel 3	Mean	SEM	t Test				Mean	SEM	t Test
	S0001	UT	13659968	2798848	2596490	100	100	100	100	0	1.12968e-05		S0001	UT	100	0	1.12968e-05
		TT	500551	211190	444796	3.66436	7.5456	17.1307	9.44688	4.00193				TT	9.44688	4.00193	0
	S0002	UT	150012	80688	470823	100	100	100	100	0	0.0498503		S0002	UT	100	0	0.0498503
		TT	1748025	1124306	764701	1165.26	1393.4	162.418	907.025	378.084				TT	907.025	378.084	0
	S0003	UT											S0003	UT	0	0	0
		TT												TT	0	0	0
	S0004	UT	3067579	958251	2112918	100	100	100	100	0	0.306953		S0004	UT	100	0	0.306953
		TT	6511769	1594667	371986	212.277	166.414	17.6053	132.099	58.7578				TT	132.099	58.7578	0
	S0005	UT	1415716	687957	444864	100	100	100	100	0	0.0486544		S0005	UT	100	0	0.0486544
		TT	1209771	367010		85.4529	53.3478	0	46.2669	24.9209				TT	46.2669	24.9209	0
	R0002	UT	17531328	16554360	24607626	100	100	100	100	0	2.1666e-09		R0002	UT	100	0	2.1666e-09
		TT	310176	369813	852357	1.76927	2.23393	3.46379	2.489	0.505519				TT	2.489	0.505519	0
	R0003	UT	20330137	14764026	20670004	100	100	100	100	0	0.321813		R0003	UT	100	0	0.321813
		TT	21982682	18772023	17282083	108.129	127.147	83.6095	106.295	12.6016				TT	106.295	12.6016	0
	R0004	UT	12468936	1406540	5102633	100	100	100	100	0	0.162917		R0004	UT	100	0	0.162917
		TT	4476060	5967578	11045816	35.8977	424.274	216.473	225.548	112.206				TT	225.548	112.206	0
	R0005	UT											R0005	UT	0	0	0
		TT												TT	0	0	0
	R0007	UT	21842371	4693571	20102289	100	100	100	100	0	0.152897		R0007	UT	100	0	0.152897
		TT	29810177	10825161	16872061	136.479	230.638	83.931	150.349	42.9148				TT	150.349	42.9148	0
	R0008	UT	264576	990584	716520	100	100	100	100	0	0.0488396		R0008	UT	100	0	0.0488396
		TT	958524	1318322	1670145	362.287	133.085	233.091	242.821	66.3434				TT	242.821	66.3434	0
	R0009	UT	16104991	17054069	30004534	100	100	100	100	0	0.0851425		R0009	UT	100	0	0.0851425
		TT	28347570	16673912	41838855	176.017	97.7709	139.442	137.743	22.6038				TT	137.743	22.6038	0
	R0011	UT	3612815	2299348	6212811	100	100	100	100	0	1.81451e-11		R0011	UT	100	0	1.81451e-11
		TT	125878	92136	232223	3.48421	4.00705	3.73781	3.74302	0.150954				TT	3.74302	0.150954	0
	R0010	UT	7335702	27025038	48515851	100	100	100	100	0	0.206843		R0010	UT	100	0	0.206843
		TT	22767023	27920373	40880572	310.359	103.313	84.2623	165.978	72.3997				TT	165.978	72.3997	0
	R0012	UT											R0012	UT	0	0	0
		TT												TT	0	0	0
	R0013	UT	616569	1178280	650235	100	100	100	100	0	0.00338613		R0013	UT	100	0	0.00338613
		TT	3510583	7011128	6049809	569.374	595.031	930.403	698.269	116.303				TT	698.269	116.303	0
	R0014	UT											R0014	UT	0	0	0
		TT			4064127									TT	0	0	0
	R0016	UT	622531	1557132	385389	100	100	100	100	0	0.206405		R0016	UT	100	0	0.206405
		TT	570794	1609181	729069	91.6892	103.343	189.177	128.07	30.7385				TT	128.07	30.7385	0
	R0017	UT	600221	1131457	3572535	100	100	100	100	0	0.029401		R0017	UT	100	0	0.029401
		TT	5225330	5583586	10155748	870.568	493.486	284.273	549.442	171.546				TT	549.442	171.546	0
	R0018	UT	1070738	732370	914443	100	100	100	100	0	0.0207202		R0018	UT	100	0	0.0207202
		TT	10224298	2891446	4472723	954.883	394.807	489.12	612.937	173.127				TT	612.937	173.127	0
